# Supplementary material for: Reassessing the Chromosome Number and Morphology of the Turtle Ant Cephalotes pusillus (Klug, 1824) Using Karyomorphometrical Analysis and Observations of New Nesting Behavior
Source: Insects. 2017 Oct 23;8(4):114. doi: 10.3390/insects8040114 (PMC5746797; doi:10.3390/insects8040114)
Supplement: Supplementary file 1 [file insects-08-00114-s001.zip]

Archive with 3 entries (2 files):
- insects-228094-supplementary/
- insects-228094-supplementary/insects-228094-Supplement Table S1.docx
- insects-228094-supplementary/insects-228094-Supplement Video S2.mp4
